# Supplementary material for: The Role of CTLA-4 in T Cell Exhaustion in Chronic Hepatitis B Virus Infection
Source: Viruses. 2023 May 10;15(5):1141. doi: 10.3390/v15051141 (PMC10223466; doi:10.3390/v15051141)
Supplement: Supplementary file 1 [file viruses-15-01141-s001.zip]

Archive with 1 entries (1 files):
- Supplementary, Table S1, Search strategy, Table S2, Table S3, and Table S4.pdf
